# Supplementary material for: Thermal Properties and Flammability Characteristics of a Series of DGEBA-Based Thermosets Loaded with a Novel Bisphenol Containing DOPO and Phenylphosphonate Units
Source: Materials (Basel). 2022 Nov 6;15(21):7829. doi: 10.3390/ma15217829 (PMC9657289; doi:10.3390/ma15217829)
Supplement: Supplementary file 1 [file materials-15-07829-s001.zip]

Archive with 1 entries (1 files):
- materials-1955426-supplementary.pdf
